# Supplementary material for: Hospital at Home for Intrathecal Pump Refills: A Prospective Effectiveness, Safety and Feasibility Study
Source: J Clin Med. 2021 Nov 17;10(22):5353. doi: 10.3390/jcm10225353 (PMC8617747; doi:10.3390/jcm10225353)
Supplement: Supplementary file 1 [file jcm-10-05353-s001.zip]

Archive with 1 entries (1 files):
- jcm-1432765-supplementary.pdf
